# Supplementary material for: A Comparative Evaluation of the Chemiluminescence Immunoassay and ELISA for the Detection of Islet Autoantibodies in Type 1 Diabetes
Source: Diagnostics (Basel). 2025 Jul 3;15(13):1695. doi: 10.3390/diagnostics15131695 (PMC12249052; doi:10.3390/diagnostics15131695)
Supplement: Supplementary file 1 [file diagnostics-15-01695-s001.zip]

Archive with 1 entries (1 files):
- diagnostics-3693460-supplementary.pdf
